# Supplementary material for: The Clinical Relevance of the NATALEE Study: Application of the NATALEE Criteria to a Real-World Cohort from Two Large German Breast Cancer Centers
Source: Int J Mol Sci. 2023 Nov 15;24(22):16366. doi: 10.3390/ijms242216366 (PMC10671738; doi:10.3390/ijms242216366)
Supplement: Supplementary file 1 [file ijms-24-16366-s001.zip]

Archive with 1 entries (1 files):
- ijms-2665548-supplementary.pdf
